# Supplementary material for: Long-Chain Acyl-Carnitines Interfere with Mitochondrial ATP Production Leading to Cardiac Dysfunction in Zebrafish
Source: Int J Mol Sci. 2021 Aug 6;22(16):8468. doi: 10.3390/ijms22168468 (PMC8395116; doi:10.3390/ijms22168468)
Supplement: Supplementary file 1 [file ijms-22-08468-s001.zip]

Archive with 1 entries (1 files):
- ijms-1323149-supplementary.pdf
